# Supplementary material for: Membranous urethral length is the single independent predictor of urinary continence recovery at 12 months following Retzius-sparing robot-assisted radical prostatectomy
Source: J Robot Surg. 2024 May 29;18(1):230. doi: 10.1007/s11701-024-01986-8 (PMC11136784; doi:10.1007/s11701-024-01986-8)
Supplement: Supplementary file 2 — Supplementary file2 (XLSX 23 KB) [file 11701_2024_1986_MOESM2_ESM.xlsx]

## Sheet: Sheet1
Models input						Models output
Age (years) necessary only for the prediction at 3 months	PV (ml) necessary for the prediction at 3 and 6 months	MUL (mm) necessary for the prediction at 3 and 12 months	MUV (ml) necessary for the prediction at 3 and 6 months			Inconticence prediction at 3 months (sens = 87%, spec=50%, accu=73.4)	Inconticence prediction at 6 months (sens = 97.6%, spec=14.3%, accu=79.1)	Inconticence prediction at 12 months (sens = 100%, spec=0%, accu=90.1)
						Invalid input	Invalid input	Invalid input
For aquisition protocol and mesuring guidelines, please consult "MRI protocol and measurements" secction in the paper
Model contructed based on Fonseca et al, 2024

## Sheet: Sheet2
Models of Incontinence Prediction	Betas
	Age	Prostate size	MUL	MUV	Constant
3 months	0.068384	0.028488	-0.133275	-1.20852	-2.46742
6 months	0	0.03263	0	-1.89862	-0.302027
12 months	0	0	-0.186801	0	0.408416
